# Supplementary material for: Genomic diversity and novel genome-wide association with fruit morphology in Capsicum, from 746k polymorphic sites
Source: Sci Rep. 2019 Jul 11;9:10067. doi: 10.1038/s41598-019-46136-5 (PMC6624249; doi:10.1038/s41598-019-46136-5)
Supplement: Supplementary file 2 — Dataset 1 [file 41598_2019_46136_MOESM2_ESM.xlsx]

## Sheet: Supplementary Table 1
Supplementary Table 1. Quantitative traits loci (QTL) identified in Capsicum spp. related to fruit size and shape
Mapping population	Type of population	N° of individuals	Experiment	Location(s)/Year	Phenotipic analysis for fruit traits	Type and number of markers	QTLs (cM pos)	Reference
C. annuum 'Maor' x C. annuum 'Perennial'	F2:F3; BC2S2	F2:F3 (na); BC2S2 (248)	2 Years (2001-2002)	2	manual (ruler)	RFLP on ch 3 (<20)	fs 3.1 (TG248, TG558, TG130, TG66, TG22A, TG517)	Ben Chaim et al., 2003 (Genome)
Capsicum annuum 'Maor' X C. frutescens 'BG 2816'	BC2	248	2 (2001-2002)	1	manual (ruler)	RFLP	several QTLs	Rao et al 2003 (TAG)
C. annuum X C. chinense 'PI 152225'	F2 and BC pop	na	2 Years (2002-2003)	1	manual (ruler)	RFLP	Fruit shape: ch2-fs2.1 (TG583), ch4-fs4.1 (T819-TG208), fs4.2 ( TG500-TG22)	Zygier et al., 2005 (TAG)
Capsicum annuum ‘Yolo wonder’ X C. annuum ‘CM334’	F6 RIL	~290	1 year	1	manual (ruler)	250 microsatellites	Fruit diameter (Ch 2, 3, 4,8, 10, 11, 12) Fruit shape (ch 2,3,4,10,11	Barchi et al., 2009 (TAG)
C. annuum NIL Line 5226 X C. chinense 'PI 159234'	BC4F2 and F2	BC4F2 (na); F2 (182)	2 Years (2007-2009)	1	manual (ruler)	200 AFLP, RFLP, and COSII	fs1.1 (TG19); fs3.1; fs10.1 (CT11-C2_At5g01990 )	Borovsky et al., 2011 (TAG)
C. annuum Maor x C. annuum perennial	F3	180	3 years (1996-1997-1998)	1	manual (ruler)	72 RFLP, 5 RAPD, 352 AFLP	Fruit diameter (fd2.1, fd3.1,fd8.1,fd10.1); Fruit lenght (fl2.1, fl3.1, fl3.2, fl6.1); Fruit shape fs3.1, fs8.1, fs10.1	Ben Chaim et al., 2001 (TAG)
C. annuum 'LS2341' X C. annuum 'California wonder'	Double Haploids	94	2 (2007-2009)	1	manual (ruler)	151 SSR, 90 AFLP, 10 CAPS/dCAPS and 2 STS	Fruit lenght (ch2 and ch3), Fruit diameter (ch1, ch3, ch 8, ch 10), Fruit shape (ch3, ch 8)	Mimura et al 2012 (Breeding Science)
Capsicum annuum ‘Yolo wonder’ X C. annuum ‘CM334’	RIL	126	1 (2010)	1	manual (ruler)	HRM genotyping using SNPs from trascriptome	Fruit lenght (ch4), Fruit width (ch 10)	Lu et al 2012 (Mol and Cells)
C. frutescens '2814-6' X C. annuum 'NuMexRNAKY'	RIL	105	1 (2010)	2	Fruit Scans (Tomato analyzer)	Pepper 30K unigene chip	several QTLs	Yarnes et al., 2013 (Genome)
C. annuum ‘Perennial’ X C. annuum ‘Dempsey’	F7-F10 RIL	120	3 years (2011/12/14) in greenhouse	2	manual (ruler)	RILs sequenced 1X, Parent 18X. 1,431,214 SNPs	Fruit shape [ch3 (47.9–51.8; 54.1–59.0); ch 8 (52.7–62.6); ch 11 (23.4–32.2 )]. Fruit lenght [ch3 (5 qtls from 40.6 to 106.0); ch 8 (51.9–63.8 )]. Fruit diameter [ch1 (108.8–121.3 ), ch2 (0.0–10.1 ); ch 3 (37.7-41-4; 47.2–59.1); ch 11 (21.5–24.6)]	Han et al., 2016 (DNA Res)
C annuum germplasm	germplasm accessions	40	1	1	Fruit Scans (Tomato analyzer)	Pepper 30K unigene chip: 6426 SNP	Ch1, Ch3, Ch7, Ch9	Hill et al., 2017 (Plant genome)
C. annuum 'Maor' x C. annuum 'CM334'	RIL	120	1 (2013)	1	Fruit Scans (Tomato analyzer)	RADseq: 1704 SNP	several QTLs	Chunthawodtiporn et al., 2018 (Plant genome)
C. annuum x C. galapagoense	F2	210	1 (2015)	1	visual classes (small, medium ecc)	28 SSR	Fruit lenght (ch2)	Arijun et al., 2018 (Breeding Science)

## Sheet: Supplementary Table 2
Supplementary Table 2. Geographical origin of the pepper species considered in the study.
Species	Country of origin	n° of accessions	tot per species
C. annuum	Brazil	1
C. annuum	Bulgaria	1
C. annuum	Canary Island	3
C. annuum	France	1
C. annuum	Hungary	12
C. annuum	India	1
C. annuum	Italy	127
C. annuum	Japan	1
C. annuum	kosovo	2
C. annuum	Madagascar	2
C. annuum	Mauritius	1
C. annuum	Mexico	11
C. annuum	na	14
C. annuum	Nepal	1
C. annuum	Pakistan	1
C. annuum	Romania	3
C. annuum	Serbia	1
C. annuum	South Corea	2
C. annuum	Spain	3
C. annuum	Turkey	11
C. annuum	Ukraine	2
C. annuum	United States	12
C. annuum	Vietnam	4
C. annuum	Yemen	3	220
C. annuum var glabriusculum	na	5	5
C baccatum var pendulum	Bolivia	2
C baccatum var pendulum	Brazil	4
C baccatum var pendulum	Chile	1
C baccatum var pendulum	Colombia	1
C baccatum var pendulum	Cuba	1
C baccatum var pendulum	Ethiopia	1
C baccatum var pendulum	Mexico	1
C baccatum var pendulum	na	8
C baccatum var pendulum	Paraguay	1
C baccatum var pendulum	Perù	17
C baccatum var pendulum	Sweden	1
C baccatum var pendulum	United States	1	39
C. baccatum var baccatum	Bolivia	1
C. baccatum var baccatum	na	1	2
C. chacoense	Argentina	2
C. chacoense	Bolivia	8
C. chacoense	Mexico	1
C. chacoense	na	1
C. chacoense	Netherlands	1	13
C. chinense	Bagladesh	1
C. chinense	Bali	1
C. chinense	Barbados	1
C. chinense	Bolivia	2
C. chinense	Brazil	8
C. chinense	Burkina Faso	1
C. chinense	Caribbean	5
C. chinense	centralafricanrepublic	1
C. chinense	Chile	1
C. chinense	Costarica	2
C. chinense	Guatemala	1
C. chinense	India	5
C. chinense	Italy	1
C. chinense	Jamaica	2
C. chinense	Maldives	2
C. chinense	Mexico	3
C. chinense	na	11
C. chinense	Perù	7
C. chinense	Trinidad	3
C. chinense	United States	2
C. chinense	vanatu	1
C. chinense	Yemen	1	62
C. eximium	India	1	1
C. frutescens	Bahamas	1
C. frutescens	Brazil	2
C. frutescens	Equador	1
C. frutescens	Ghana	1
C. frutescens	Hungary	1
C. frutescens	Kenia	1
C. frutescens	na	3
C. frutescens	Perù	1
C. frutescens	Philippines	1
C. frutescens	Portugal	1
C. frutescens	United States	1	14
C. galapagoense	Equador	1	1
C. praetermissum	Brazil	2
C. praetermissum	na	1	3
C.pubescens	Bolivia	2
C.pubescens	Costarica	1
C.pubescens	Cuba	1
C.pubescens	Equador	1
C.pubescens	Guatemala	2
C.pubescens	na	4
C.pubescens	Perù	2	13
		Total accessions	373
na: not available

## Sheet: Supplementary Table 3
Supplementary Table 3. Description of the phenotypes
Category	Class	Traits	Description	Reference to Figure 4 in the main paper
Fruit Size	Size	Perimeter	Perimeter length (cm)	1
		Area	Fruit area (cm2)	2
		WidthMidHeight	Width measured at ½ of the fruit’s height (cm)	3
		MaximumWidth	Maximum horizontal distance of the fruit (cm)	4
		HeightMidWidth	Height measured at ½ of the fruit’s width (cm)	5
		MaximumHeight	Maximum vertical distance of the fruit (cm)	6
		CurvedHeight	Height measured along a curved line through the fruit (cm)	7
Fruit shape	Shape index	FruitShapeIndexExternalI	Ratio of the maximum height to maximum width (a/b)	8
		FruitShapeIndexExternalII	Ratio of height mid-width to width mid-height (a/b)	9
		CurvedFruitShapeIndex	Ratio of curved height to the width of the fruit at mid-curved-height (a/b)	10
	Blockiness	ProximalFruitBlockiness	Ratio of the width at the upper blockiness position to width mid-height (a/b)	11
		DistalFruitBlockiness	Ratio of the width at the lower blockiness position to width mid-height (b/c)	12
		FruitShapeTriangle	Ratio of the width at the upper blockiness position to the width at the lower blockiness position (a/c)	13
	Homogeneity	Ellipsoid	Fitting precision of the actual shape of the fruit to an ellipse; smaller values indicate ellipsoidal fruits	14
		Circular	Fitting precision of the actual shape of the fruit to a circle; smaller values indicate circular fruits	15
		Rectangular	Ratio of the rectangle bounding the fruit to the rectangle bounded by the fruit	16
	Proximal fruit-end shape	ShoulderHeight	Ratio of the average height of the shoulder points above the proximal end point to max height [(a+b)/2]/c	17
		ProximalAngleMicro	Angle between best-fit lines drawn through the fruit perimeter on either side of the proximal end point. The points comprising 1% of the perimeter on either side of that center point are used in the regression.	18
		ProximalAngleMacro	Angle between best-fit lines drawn through the fruit perimeter on either side of the proximal end point. The points comprising 5% of the perimeter on either side of that center point are used in the regression.	19
		ProximalIndentationArea	Area of the proximal indentation at fruit shoulder/total area of the fruit, multiplied by 10	20
	Distal fruit-end shape	DistalAngleMicro	Angle between best-fit lines drawn through the fruit perimeter on either side of the distal end point. The points comprising 1% of the perimeter on either side of that center point are used in the regression.	21
		DistalAngleMacro	Angle between best-fit lines drawn through the fruit perimeter on either side of the distal end point. The points comprising 5% of the perimeter on either side of that center point are used in the regression.	22
		DistalIndentationArea	Area of the distal indentation of the fruit/total area of the fruit, multiplied by 10	23
		DistalEndProtrusion	Area of the distal protrusion of the fruit/total area of the fruit, multiplied by 10	24
	Asymmetry	Obovoid	Area of the fruit above and below mid-height (a2/b2). Higher values indicate a greater area of the fruit below mid-height (a/b>1)	25
		Ovoid	Area of the fruit above and below mid-height (b2/a2). Higher values indicate a greater area of the fruit above mid-height (b/a>1)	26
		VAsymmetry	Average distance between a vertical line through the fruit at mid-width and the midpoint of the fruit’s width at each height	27
		HAsymmetryOb	If the area of the fruit is greater below mid-height than above it: average distance between a horizontal line through the fruit at mid-height and the midpoint of the fruit’s height at each width	28
		HAsymmetryOv	If the area of the fruit is greater above mid-height than above it: average distance between a horizontal line through the fruit at mid-height and the midpoint of the fruit’s height at each width	29
		WidthWidestPos	Ratio of the height at which the MaximumWidth occurs to the MaximumHeight	30
	Internal eccentricity	Eccentricity	Ratio of the height of the internal ellipse to the MaximumHeight (a/b)	31
		ProximalEccentricity	ratio of the height of the internal ellipse to the distance between the bottom of the ellipse and the top of the fruit	32
		DistalEccentricity	ratio of the height of the internal ellipse to the distance between the top of the ellipse and the bottom of the fruit	33
		FruitShapeIndexInternal	Ratio of the internal ellipse’s height to its width (a/b)	34
		EccentricityAreaIndex	Ratio of the area of the fruit outside the ellipse to the total area of the fruit	35
	Latitudinal section	LobednessDegree	Standard deviation of distances from the center of weight to the perimeter, multiplied by 100	36
		PericarpArea	Ratio of the area within the pericarp boundary to the area of the fruit.	37
		PericarpThickness	Ratio of the average length of pericarp along horizontal and vertical lines and average of the MaximumHeight and MaximumWidth	38

## Sheet: Supplementary Table 4
Supplementary Table 4. Spearman correlations between pairs of phenotypes. p-values in the upper-right corner, rho values in the bottom-left corner.
	Perimeter	Area	WidthMidHeight	MaximumWidth	HeightMidWidth	Ovoid	Ellipsoid	Circular	ProximalFruitBlockiness	FruitShapeIndexExternalI	LobednessDegree	DistalAngleMacro	DistalFruitBlockiness	MaximumHeight	CurvedHeight	FruitShapeIndexExternalII	CurvedFruitShapeIndex	FruitShapeTriangle	Rectangular	ShoulderHeight	ProximalAngleMicro	ProximalAngleMacro	ProximalIndentationArea	DistalAngleMicro	DistalIndentationArea	DistalEndProtrusion	Obovoid	VAsymmetry	HAsymmetryOb	HAsymmetryOv	WidthWidestPos	Eccentricity	ProximalEccentricity	DistalEccentricity	FruitShapeIndexInternal	EccentricityAreaIndex	PericarpArea	PericarpThickness
Perimeter		1.33e-12	0.08	1.16e-05	4.94e-13	0.03	0	0.042	0.01	0.108	0.057	0.259	0	5.87e-13	3.73e-17	0.088	0.063	0.281	0.241	4.64e-05	0.992	0.583	0.304	0.654	0.552	0.093	0.687	1.12e-11	0.413	0	0.04	4.72e-05	0.646	5.72e-07	0.089	0.192	4.46e-06	0.001
Area	0.926		5.37e-07	6.22e-16	7.12e-05	0.642	0.593	0.353	0.832	0.198	0.303	0.221	0.084	0	1.09e-05	0.226	0.276	0.23	0.072	0.018	0.004	0.015	4.14e-05	0.083	0.188	0.18	0.979	0.002	0.335	0.436	0.879	0.328	0.014	0.066	0.221	0.094	1.57e-17	0.929
WidthMidHeight	0.56	0.8		2.74e-15	0.448	2.61e-07	3.02e-05	1.26e-09	4.83e-07	6.99e-11	5.65e-10	1.86e-08	0.382	0.271	0.668	1.26e-10	3.32e-10	1.5e-07	3.53e-13	0.862	3.2e-10	3.42e-15	2.58e-18	7.61e-09	0.004	2.07e-10	0.124	0.129	0.08	6.56e-05	2.05e-05	0.002	4.94e-12	0.013	1.1e-10	1.63e-12	2.51e-14	2.51e-06
MaximumWidth	0.831	0.934	0.891		0.142	0.004	0.134	0.001	0.01	0	0.001	0	0.28	0.209	0.047	0	0.001	0	3.5e-05	0.03	5.79e-05	3.18e-06	2.63e-09	1.66e-05	0.002	0.001	0.109	0.322	0.02	0.129	0.01	0.555	2.72e-05	0.994	0	7.34e-05	3.41e-34	0.049
HeightMidWidth	0.874	0.786	0.333	0.578		1.91e-07	1.72e-09	2.04e-06	1.86e-08	9.97e-06	3.01e-06	3.05e-05	0.001	5.12e-34	1.74e-28	7.08e-06	4.25e-06	0	0	0.013	0.167	0.003	0.265	0.001	0.051	9.16e-05	0.019	1.62e-18	0.245	2.64e-12	3.25e-07	5.24e-07	0.019	7.08e-12	7.76e-06	0	0.087	2.51e-08
Ovoid	0.265	0.068	-0.386	-0.148	0.51		5.38e-14	1.95e-20	2.01e-33	1.51e-21	2.16e-21	4.51e-21	0.097	7.02e-08	5.82e-06	4.09e-21	1.17e-20	2.23e-19	1.28e-17	0.541	8.04e-05	5.9e-12	6.07e-06	1.52e-16	1.86e-05	2.52e-13	9.72e-05	1.57e-07	0.001	3.06e-20	6.32e-25	4.42e-07	1.36e-07	1.7e-07	6.8e-21	5.44e-18	0.01	5.78e-15
Ellipsoid	0.576	0.294	-0.227	0.151	0.578	0.65		5.38e-20	6.11e-18	4.19e-16	1.69e-18	5.46e-09	6.17e-05	9.05e-12	9.93e-10	4.92e-17	1.95e-18	3.42e-08	5.02e-15	0.001	2.58e-07	1.54e-11	4.32e-06	9.55e-07	0.114	8.9e-18	0.162	2.36e-15	0.579	2.05e-23	3.53e-09	1.42e-18	5.08e-10	3.09e-16	4.4e-17	4.07e-16	0.186	6.81e-40
Circular	0.284	-0.01	-0.561	-0.239	0.489	0.753	0.807		5.83e-25	6.21e-38	1.25e-52	1.91e-15	0.005	1.96e-07	1.05e-05	8.39e-42	2.82e-50	3.32e-12	1.52e-30	0.091	2.13e-08	1.4e-19	1.2e-09	4.91e-12	0.003	1.2e-23	0.026	2.19e-08	0.1	1e-20	1.51e-12	1.87e-10	7.37e-13	3.31e-10	3.66e-42	1.64e-31	0.003	5.91e-24
ProximalFruitBlockiness	0.38	0.158	-0.357	-0.057	0.593	0.935	0.767	0.828		4.26e-24	2.36e-25	4.39e-18	0.015	2.95e-09	4.56e-07	1.78e-24	1.08e-24	6.17e-15	3.82e-19	0.237	1.87e-05	7.23e-13	2.68e-06	1.13e-13	0	2.47e-15	0.001	2.51e-09	0.015	6.31e-26	2.78e-19	8.79e-09	1.47e-08	1.34e-09	3.09e-24	2.48e-20	0.021	2.94e-19
FruitShapeIndexExternalI	0.176	-0.095	-0.62	-0.35	0.476	0.773	0.698	0.954	0.806		5.57e-45	6.71e-18	0.017	1.78e-06	7.24e-05	1.02e-53	9.2e-44	1.63e-13	7.65e-34	0.239	4.95e-08	5.06e-21	2.34e-10	2.86e-14	0.001	3.45e-21	0.011	5.52e-07	0.041	3.16e-18	1.59e-13	1.66e-08	1.39e-12	1.01e-08	1.72e-52	3.24e-31	0.001	6.79e-19
LobednessDegree	0.254	-0.031	-0.577	-0.277	0.499	0.77	0.773	0.989	0.825	0.981		1.57e-16	0.009	3.67e-07	1.89e-05	8.63e-49	3.43e-54	6.42e-13	7.57e-32	0.136	3.58e-08	5.99e-20	8.84e-10	5.92e-13	0.002	1.12e-22	0.017	6.63e-08	0.067	3.84e-20	3.78e-13	1.07e-09	1.14e-12	1.25e-09	7.51e-49	1.8e-31	0.002	6.74e-22
DistalAngleMacro	0.018	0.099	0.42	0.367	-0.297	-0.623	-0.346	-0.64	-0.596	-0.679	-0.663		0.363	2.98e-05	0.001	6.59e-17	5.98e-16	7.53e-17	5.59e-15	0.561	0.001	2.76e-11	3.01e-06	2.3e-28	2.17e-08	1.21e-10	9.46e-06	0	9.26e-05	9.99e-13	1.38e-20	0	5.86e-07	4.92e-05	9.54e-17	1.96e-14	0.001	5.36e-10
DistalFruitBlockiness	0.38	0.255	0.047	0.277	0.336	0.064	0.406	0.276	0.287	0.193	0.23	0.063		0	8.13e-05	0.01	0.006	0.917	0.02	4.36e-07	0.002	0.018	0.044	0.913	0.031	0.003	0.005	2.7e-06	0	0.002	0.412	4.67e-06	0.004	2.34e-08	0.01	0.008	0.388	0
MaximumHeight	0.912	0.776	0.281	0.589	0.971	0.52	0.674	0.553	0.628	0.5	0.544	-0.242	0.381		6.82e-34	1.07e-06	5.04e-07	0	2.72e-05	0.002	0.049	0.001	0.125	0.001	0.127	7.87e-06	0.06	4.2e-25	0.471	5.27e-14	5.22e-07	3.25e-09	0.004	1.71e-14	1.15e-06	1.68e-05	0.141	3.13e-10
CurvedHeight	0.955	0.826	0.356	0.664	0.95	0.452	0.677	0.489	0.568	0.414	0.471	-0.168	0.4	0.989		4.65e-05	2.39e-05	0.002	0.001	0	0.118	0.007	0.344	0.009	0.354	0	0.145	5.89e-24	0.794	8.55e-11	2.45e-05	1.16e-08	0.02	4.59e-13	4.88e-05	0	0.029	2.51e-08
FruitShapeIndexExternalII	0.21	-0.073	-0.613	-0.308	0.491	0.791	0.737	0.96	0.85	0.986	0.976	-0.645	0.266	0.529	0.447		1.26e-52	6.76e-13	4.92e-34	0.185	2.93e-08	4.98e-21	2.38e-10	2.01e-13	0.001	6.05e-22	0.016	2.5e-07	0.059	8.43e-19	3.98e-13	6.2e-09	7.3e-13	3.25e-09	2.29e-81	1.28e-32	0.001	4.55e-20
CurvedFruitShapeIndex	0.246	-0.047	-0.603	-0.275	0.486	0.777	0.776	0.969	0.851	0.97	0.973	-0.62	0.287	0.55	0.477	0.989		1.82e-12	2.79e-33	0.127	2.07e-08	1.35e-20	4.28e-10	1.42e-12	0.002	4.55e-23	0.023	7.94e-08	0.083	1.13e-19	1.02e-12	1.08e-09	5.66e-13	1.02e-09	8.33e-54	3.64e-33	0.001	6.36e-22
FruitShapeTriangle	0.041	-0.076	-0.345	-0.242	0.226	0.721	0.365	0.469	0.591	0.51	0.502	-0.434	-0.458	0.227	0.172	0.495	0.481		1.02e-12	0.708	0.001	1.79e-09	2.87e-05	1.28e-17	7.78e-07	1.67e-09	2.45e-06	0	2.46e-05	5.12e-11	1.26e-18	0	7.48e-06	0.001	8.16e-13	4.73e-12	0.002	7.84e-09
Rectangular	-0.047	0.243	0.717	0.415	-0.264	-0.7	-0.659	-0.871	-0.719	-0.878	-0.872	0.57	-0.103	-0.34	-0.266	-0.901	-0.91	-0.527		0.185	1e-09	3.09e-25	1.67e-12	1.24e-12	0.002	2.68e-24	0.034	4.36e-06	0.086	5.65e-15	3.95e-11	1.01e-08	9.02e-15	7.82e-08	1.52e-34	6.6e-37	9.48e-05	6.78e-18
ShoulderHeight	0.455	0.278	0.103	0.35	0.234	-0.025	0.491	0.183	0.054	0.077	0.146	0.311	0.307	0.344	0.399	0.112	0.157	-0.137	-0.136		0.004	0.171	0.324	0.21	2.71e-05	0.018	0.001	2.47e-05	7.95e-06	0.034	0.721	1.49e-07	0.031	3.35e-05	0.179	0.154	0.039	0.002
ProximalAngleMicro	0.098	0.317	0.457	0.292	0.111	-0.168	-0.354	-0.389	-0.183	-0.351	-0.375	0.034	-0.145	0.033	0.043	-0.366	-0.371	-0.073	0.412	-0.307		9.51e-12	1.54e-14	0.002	0.855	1.26e-11	0.474	0.004	0.418	4.84e-05	0.008	3.94e-07	9.3e-15	5.74e-05	2.41e-08	1.3e-09	4.62e-05	4.54e-08
ProximalAngleMacro	0.096	0.294	0.588	0.421	-0.118	-0.422	-0.424	-0.66	-0.444	-0.695	-0.672	0.396	-0.091	-0.161	-0.092	-0.694	-0.689	-0.322	0.7	-0.128	0.405		2.7e-17	3.19e-10	0.01	1.17e-20	0.148	0	0.219	9.87e-11	7.46e-08	1.83e-07	1.33e-17	6.67e-07	3.27e-21	1.45e-22	7.22e-06	1.39e-13
ProximalIndentationArea	0.299	0.478	0.635	0.522	0.125	-0.177	-0.245	-0.464	-0.184	-0.524	-0.481	0.205	-0.08	0.099	0.149	-0.517	-0.49	-0.14	0.578	-0.033	0.507	0.634		3.53e-06	0.075	2.12e-11	0.749	0.037	0.667	4.21e-05	0.001	0	2.18e-17	0.001	1.98e-10	1.17e-11	1.7e-09	3.74e-07
DistalAngleMicro	0.139	0.182	0.428	0.422	-0.169	-0.565	-0.203	-0.512	-0.503	-0.586	-0.545	0.783	0.253	-0.12	-0.043	-0.55	-0.519	-0.504	0.515	0.367	0.017	0.409	0.252		2.93e-10	1.06e-08	1.31e-06	0.003	6.8e-06	1.33e-09	1.04e-17	0.003	3.24e-06	0.001	2.59e-13	7.63e-12	0	1.43e-07
DistalIndentationArea	0.225	0.155	0.2	0.318	-0.077	-0.308	0.136	-0.136	-0.215	-0.251	-0.18	0.566	0.334	0.016	0.089	-0.222	-0.183	-0.286	0.213	0.539	-0.157	0.102	0.055	0.601		0.053	5.35e-13	0.494	1.23e-13	0.004	6.3e-08	0.792	0.189	0.465	0.001	0.004	0.007	0.076
DistalEndProtrusion	0.18	-0.079	-0.49	-0.211	0.273	0.497	0.64	0.708	0.547	0.674	0.697	-0.402	0.159	0.35	0.316	0.691	0.708	0.355	-0.705	0.304	-0.439	-0.556	-0.398	-0.294	0.12		0.194	2.7e-07	0.4	2.72e-14	2.33e-08	4.46e-12	1.07e-16	3.12e-09	3.45e-22	5.62e-23	0.001	6.1e-21
Obovoid	0.07	0.01	0.064	0.173	-0.092	-0.384	0.041	-0.104	-0.219	-0.163	-0.137	0.42	0.463	-0.022	0.01	-0.113	-0.091	-0.376	0.061	0.325	-0.199	-0.052	-0.144	0.442	0.58	0.097		0.321	1.66e-24	0.009	1.17e-07	0.925	0.664	0.7	0.017	0.041	0.244	0.149
VAsymmetry	0.872	0.677	0.19	0.556	0.809	0.488	0.824	0.602	0.622	0.469	0.557	-0.174	0.485	0.887	0.907	0.517	0.56	0.179	-0.413	0.495	-0.088	-0.193	0.046	-0.006	0.17	0.423	0.096		0.892	2.98e-14	6.78e-06	3.43e-14	0	1.02e-18	2.55e-07	1.75e-06	0.249	4.88e-13
HAsymmetryOb	0.214	0.142	0.124	0.279	0.027	-0.343	0.178	-0.028	-0.158	-0.106	-0.067	0.397	0.509	0.101	0.146	-0.063	-0.034	-0.377	0.047	0.442	-0.158	0.013	-0.09	0.432	0.581	0.078	0.883	0.232		0.085	9.29e-06	0.32	0.821	0.584	0.063	0.108	0.054	0.502
HAsymmetryOv	0.628	0.392	-0.183	0.164	0.796	0.807	0.816	0.848	0.871	0.817	0.846	-0.499	0.297	0.851	0.8	0.844	0.862	0.483	-0.726	0.27	-0.188	-0.464	-0.178	-0.384	-0.146	0.568	-0.139	0.806	-0.046		4.14e-14	1.75e-11	1.2e-07	8.54e-14	1.06e-18	2.02e-15	0.201	5.44e-23
WidthWidestPos	-0.172	-0.084	0.247	0.142	-0.43	-0.884	-0.442	-0.557	-0.807	-0.595	-0.579	0.652	0.031	-0.398	-0.335	-0.594	-0.576	-0.612	0.479	0.193	-0.022	0.259	0.027	0.615	0.428	-0.297	0.579	-0.317	0.521	-0.631		0	7.65e-05	2.56e-05	5.45e-13	2.45e-11	0.029	1.57e-09
Eccentricity	-0.479	-0.233	0.145	-0.175	-0.322	-0.332	-0.756	-0.563	-0.391	-0.423	-0.52	0.108	-0.254	-0.455	-0.49	-0.425	-0.492	-0.225	0.476	-0.613	0.321	0.306	0.12	0	-0.404	-0.534	-0.192	-0.679	-0.305	-0.547	0.133		7.65e-08	4.38e-13	5.44e-09	2.85e-09	0.641	3.98e-17
ProximalEccentricity	0.004	-0.182	-0.429	-0.248	0.072	0.245	0.458	0.492	0.327	0.474	0.491	-0.199	0.184	0.126	0.099	0.501	0.496	0.119	-0.494	0.213	-0.405	-0.477	-0.564	-0.188	0.128	0.521	0.117	0.21	0.109	0.291	-0.072	-0.287		4.67e-06	5.39e-13	2.94e-14	3.76e-05	2.36e-11
DistalEccentricity	0.573	0.394	0.023	0.316	0.636	0.325	0.63	0.515	0.446	0.473	0.496	-0.102	0.542	0.66	0.649	0.511	0.508	0.023	-0.367	0.404	-0.198	-0.332	-0.213	-0.016	0.086	0.37	0.186	0.706	0.256	0.607	-0.17	-0.387	0.203		3.29e-09	3.47e-08	0.968	1.2e-14
FruitShapeIndexInternal	0.209	-0.076	-0.617	-0.309	0.484	0.787	0.739	0.962	0.849	0.984	0.975	-0.641	0.268	0.527	0.445	0.999	0.992	0.491	-0.905	0.119	-0.37	-0.696	-0.519	-0.545	-0.217	0.695	-0.108	0.516	-0.058	0.844	-0.588	-0.429	0.507	0.504		4.66e-33	0.001	3.69e-20
EccentricityAreaIndex	0.09	-0.201	-0.66	-0.36	0.256	0.736	0.743	0.892	0.82	0.843	0.873	-0.526	0.288	0.34	0.285	0.873	0.89	0.473	-0.847	0.111	-0.38	-0.631	-0.481	-0.433	-0.091	0.613	-0.042	0.469	-0.022	0.709	-0.533	-0.513	0.467	0.381	0.877		0	3.44e-19
PericarpArea	0.758	0.868	0.831	0.895	0.539	-0.123	0.152	-0.207	-0.061	-0.305	-0.236	0.232	0.181	0.537	0.603	-0.287	-0.255	-0.196	0.405	0.344	0.282	0.393	0.549	0.315	0.22	-0.149	0.085	0.509	0.209	0.157	0.079	-0.214	-0.245	0.235	-0.287	-0.388		0.074
PericarpThickness	-0.488	-0.195	0.339	-0.038	-0.529	-0.647	-0.934	-0.866	-0.757	-0.764	-0.832	0.418	-0.399	-0.631	-0.616	-0.795	-0.836	-0.369	0.759	-0.438	0.369	0.505	0.303	0.276	-0.098	-0.685	-0.039	-0.783	-0.154	-0.826	0.442	0.785	-0.475	-0.592	-0.798	-0.796	-0.063

## Sheet: Supplementary Table 5
Supplementary Table 5. Reported GWAS hits in PC-based selection scans. Marker 10:51243481 not included as it is not diallelic.
Marker	PC	P-value	Statistic ranking
127351 days, 14:47:00	2	0.0145	Top 2.2%
23287 days, 18:50:00	2	0.129	Top 13.9%
23287 days, 19:11:00	2	0.139	Top 14.7%
23287 days, 23:34:00	2	0.504	Top 41.2%
23304 days, 13:20:00	2	0.662	Top 62.9%
35586 days, 4:01:00	1	0.116	Top 12.1%

## Sheet: Supplementary Table 6
Supplementary Table 6. Names and geographical origin of the accessions
Accession Name	Capsicum Species	Country of origin
PORT005	C. annuum	Italy
Piccante buccia sottile	C. annuum	n.a.#
Minispadino	C. annuum	Italy
Piccante 52	C. annuum	Italy
Miniconico	C. annuum	Italy
Peperoncino Piccante 1	C. annuum	n.a.
Cornetto	C. annuum	Italy
Cerasiforme	C. annuum	Italy
Pimiento de Pilatos	C. annuum	Spain
Pimiento de Padron	C. annuum	Spain
Naso di cane	C. annuum	Italy
Papaccelle	C. annuum	Italy
Guindilla	C. annuum	Canary Islands (Spain)
Akabare	C. annuum	Nepal
Pimento puta la madre	C. annuum	Canary Islands (Spain)
Pimiento canario	C. annuum	Mexico
Fish	C. annuum	United States
Soverato	C. annuum	Italy
Cuneo Giallo	C. annuum	Italy
Corno Rosso	C. annuum	Italy
Cuneo Rosso	C. annuum	Italy
Chiokiera	C. annuum	Italy
Trottolino Amoroso	C. annuum	Italy
Friariello Nocerese	C. annuum	Italy
Carmagnola Rosso	C. annuum	Italy
Peperone di Senise	C. annuum	Italy
Nocera Giallo	C. annuum	Italy
Mocheto	C. annuum	Italy
Nocera Rosso	C. annuum	Italy
Bottonazzo	C. annuum	Italy
Puparurillo	C. annuum	Italy
Local Ukrainan	C. annuum	Ukraine
Papecchia	C. annuum	Italy
Mazzetto Italiano	C. annuum	Italy
Pizzullo	C. annuum	Italy
Papaccelle	C. annuum	Italy
Rogianiello	C. annuum	Italy
Padron	C. annuum	Spain
Sigaretta di Diamante	C. annuum	Italy
Tondo Calabrese	C. annuum	Italy
Corno di Teggiano	C. annuum	Italy
Trevigiano Rosso	C. annuum	Italy
Cornetto di Frosinone	C. annuum	Italy
Piccante Buccia Spessa	C. annuum	n.a.
Ciliegia di Diamante	C. annuum	Italy
Cornetto Cilentano	C. annuum	Italy
Bianco Lombardo	C. annuum	Italy
Nostrano Piacentino	C. annuum	Italy
Corno Laziale	C. annuum	Italy
Sigaretta di Scalea	C. annuum	Italy
Corno di Bue Carmagnola	C. annuum	Italy
Corno di Capra Pescarese	C. annuum	Italy
Vogherese	C. annuum	Italy
Papazzo Quagliettano	C. annuum	Italy
Cornetto di Diamante	C. annuum	Italy
Corno di Capra Giallo	C. annuum	Italy
Peperone Giallo di Capriglio	C. annuum	Italy
Asti Rosso	C. annuum	Italy
Sigaretta di Verbicara	C. annuum	Italy
Friariello Nocera	C. annuum	Italy
Pavese Oltrepò	C. annuum	Italy
Peperone Rosso di Asti	C. annuum	Italy
Asti Giallo	C. annuum	Italy
Ciliegino di Diamante	C. annuum	Italy
Senise	C. annuum	Italy
Spingulicchio	C. annuum	Italy
Corno piemontese Rosso	C. annuum	Italy
Sigaretta di Buonvicino	C. annuum	Italy
Calabrese a Sigaretta	C. annuum	Italy
Papaccella Gialla	C. annuum	Italy
Corno piemontese Giallo	C. annuum	Italy
Friariello Torre	C. annuum	Italy
Lanterna de Foc	C. annuum	Kosovo
Diavolicchio di Diamante	C. annuum	Italy
Ciliegino di Scalea	C. annuum	Italy
Trevigiano Giallo	C. annuum	Italy
Corno di Capra Rosso	C. annuum	Italy
Serrano criollo de morelos	C. annuum	Mexico
Quadrato d'Asti Rosso	C. annuum	Italy
Papaccia Gialla	C. annuum	Italy
Corno di Capra di Mieri	C. annuum	Italy
Cornetto di Grisolia	C. annuum	Italy
Sigaretta cosentina	C. annuum	Italy
Cornetto Calabrese	C. annuum	Italy
Sciuscillone	C. annuum	Italy
Cornetto Dolce Sala	C. annuum	Italy
Sigaretta Calabrese	C. annuum	Italy
Sigaretta cirella	C. annuum	Italy
Cornetto di S. Maria del Cedro	C. annuum	Italy
Marconi Giallo	C. annuum	Italy
Cornetto Buccinese	C. annuum	Italy
Tondo Dolce sala	C. annuum	Italy
Diavolicchio Calabrese	C. annuum	Italy
Cornetto di Cirella	C. annuum	Italy
Tondino di Cirella	C. annuum	Italy
Cornetto Campano	C. annuum	Italy
Diavolicchio Cosentino	C. annuum	Italy
Cornetto di Soverato	C. annuum	Italy
Tondo Grisolia	C. annuum	Italy
Pupanetto di Teggiano	C. annuum	Italy
Papaccella	C. annuum	Italy
Sigaretta di Cetraro	C. annuum	Italy
Sigaretta di Amantea	C. annuum	Italy
Baffi Rosso	C. annuum	Italy
Conico Rosso	C. annuum	Italy
Pupanetto	C. annuum	Italy
Friariello	C. annuum	Italy
Cornetto di Scalea	C. annuum	Italy
Sigaretta di Scalea	C. annuum	Italy
Corno di Toro Rosso	C. annuum	Italy
Corno di Capra castelcivita	C. annuum	Italy
Ciliegia di Scalea	C. annuum	Italy
Ciliegino di Cetraro	C. annuum	Italy
Quadrato d'Asti Giallo	C. annuum	Italy
Corno di Capra controne	C. annuum	Italy
Peperone melanzana grippo	C. annuum	Italy
Ciliegia di Buonvicino	C. annuum	Italy
Ciliegino di Amantea	C. annuum	Italy
Chichimeca	C. annuum	Mexico
Colorfull	C. annuum	n.a.
Boni	C. annuum	Hungary
Kalorez	C. annuum	Hungary
Szegedi-178	C. annuum	Hungary
Jubileum	C. annuum	Hungary
Century	C. annuum	Hungary
Palotas	C. annuum	Romania
PORT166	C. annuum	Italy
Minerva	C. annuum	Italy
Apollo	C. annuum	Hungary
Partner F1	C. annuum	Italy
Round Hybrid	C. annuum	Italy
JalaHybrid	C. annuum	Italy
Blocky Hybrid	C. annuum	Italy
Numex twilight	C. annuum	United States
Variegato	C. annuum	n.a.
Small Blue	C. annuum	n.a.
Brazilian Purple	C. annuum	Brazil
CAP1142	C. annuum	n.a.
Masquerade	C. annuum	n.a.
CAP1546	C. annuum	n.a.
Fluorescent Purple	C. annuum	n.a.
Chil Tepin-A98	C. annuum	n.a.
Black pearl	C. annuum	United States
Tetracolor	C. annuum	n.a.
Bailey Piquin	C. annuum	United States (New Mexico SU)
Japanese Purple	C. annuum	Japan
Peter Pepper	C. annuum	United States
Hungarian Red	C. annuum	Hungary
Ttaengcho	C. annuum	South Corea
Vietnamese Red	C. annuum	Vietnam
Mistery Pakistan	C. annuum	Pakistan
Korubo	C. annuum	n.a.
Palmera	C. annuum	Canary Islands (Spain)
Sakaibe	C. annuum	Madagascar
Yemen Red	C. annuum	Yemen
Jaloro	C. annuum	Mexico
Yemen Orange	C. annuum	Yemen
Tsilandilmila	C. annuum	Madagascar
Yemen large	C. annuum	Yemen
Cayenna Vietnam	C. annuum	Vietnam
Mauritius	C. annuum	Mauritius Island
Hungarian Orange	C. annuum	Hungary
Cheyenne	C. annuum	n.a.
Big Vietnamese	C. annuum	Vietnam
Hungarian Yellow cheers	C. annuum	Hungary
Sangcho	C. annuum	South Corea
Conico Vietnam	C. annuum	Vietnam
Kil Siuri tatli	C. annuum	Turkey
Cobra	C. annuum	India
Demre sivri	C. annuum	Turkey
Cuore Piccante	C. annuum	Italy
Feherozon	C. annuum	Hungary
Uc Burun	C. annuum	Turkey
Orange Lanterna	C. annuum	Kosovo
Kaldom	C. annuum	Hungary
Demre Siuri	C. annuum	Turkey
Yalova Charleston	C. annuum	Turkey
Cornetto Giallo mirto crosia	C. annuum	Italy
Carmagnola Giallo	C. annuum	Italy
Numex bailey pequin	C. annuum	United States (New Mexico SU)
Elephant Ear	C. annuum	Serbia
Sweet Ukrainan	C. annuum	Ukraine
Ciliegia Piccante	C. annuum	Italy
Cornetto Piccante	C. annuum	Italy
Tollis Sweet	C. annuum	Italy
Kandil dolma	C. annuum	Turkey
kaloz	C. annuum	Turkey
Romanian Sweet	C. annuum	Romania
Red Kapia	C. annuum	Czechoslovakia
Peperoncino Piccante2	C. annuum	Italy
Kil Siuri	C. annuum	Turkey
Nagykuti	C. annuum	Turkey
Marconi Rosso	C. annuum	Italy
Hungarian Yellow Waxy	C. annuum	Hungary
Shakira	C. annuum	Italy
Gorria a Mazzetto	C. annuum	Italy
Anaheim	C. annuum	Mexico
Hungarian Yellow Waxy hot	C. annuum	Hungary
Corno uro Rosso	C. annuum	Italy
Topepo Rosso	C. annuum	Italy
Donor	C. annuum	Italy
Rumeno	C. annuum	Romania
Peperone Cosentino	C. annuum	Italy
Sweet Chocolate	C. annuum	United States
PI264281	C. annuum	n.a.
Yolo Wonder	C. annuum	United States
Chile de Arbol	C. annuum	Mexico
RCAT077114	C. annuum	Turkey
Poblano	C. annuum	Mexico
California Wonder Early	C. annuum	United States
Cayenna	C. annuum	Italy
Bruinsma Wonder	C. annuum	n.a.
Yolo Y	C. annuum	United States
Milord	C. annuum	France
Cayenna	C. annuum	Italy
Dzuljunska Sipka	C. annuum	Bulgaria
CGN21526	C. annuum	Mexico
Piccante di Cayenna	C. annuum	Italy
Jalapeno	C. annuum	Mexico
Marrone Grosso	C. annuum	Vietnam
Chiltepin	C. annuum var glabriusculum	n.a.
Strana	C. annuum var glabriusculum	n.a.
Chilitepine	C. annuum var glabriusculum	n.a.
CAP539	C. annuum var glabriusculum	n.a.
Tepin	C. annuum var glabriusculum	n.a.
Peruviano	C. baccatum var. pendulum	Perù
Cambuci	C. baccatum var. pendulum	Brasile
Pimentabarra	C. baccatum var. pendulum	Brasile
Blondie	C. baccatum var. pendulum	Svezia
Kaleidoskop	C. baccatum var. pendulum	IPK
Aji Amarillo	C. baccatum var. pendulum	Perù (costa)
Aji Norteno	C. baccatum var. pendulum	Perù (nord)
Aji Cristal	C. baccatum var. pendulum	Chile
Aji Santa Rosa	C. baccatum var. pendulum	Perù
Aji Angelo	C. baccatum var. pendulum	n.a.
Aji cito	C. baccatum var. pendulum	Peru
Aji Ethiopian Fire	C. baccatum var. pendulum	Ethiopia
Aji Golden	C. baccatum var. pendulum	Perù
Aji Peruvian	C. baccatum var. pendulum	Perù
Wild	C. baccatum var. pendulum	Bolivia
AjiGinger	C. baccatum var. pendulum	n.a.
Aji cito	C. baccatum var. pendulum	Perù
Aji Peruvian	C. baccatum var. pendulum	Perù
Amarillo	C. baccatum var. pendulum	Perù
Yellow Bouquet	C. baccatum var. pendulum	Mexico
Pen 3.4	C. baccatum var. pendulum	Peru
PI 260561	C. baccatum var. pendulum	Bolivia
RU 72-48	C. baccatum var. pendulum	Brazil
RU 72-48 acc. 2	C. baccatum var. pendulum	Perù
RU 72-48 acc. 3	C. baccatum var. pendulum	Perù
PI 159249	C. baccatum var. pendulum	United States
PM 593	C. baccatum var. pendulum	n.a.
RU 72-51	C. baccatum var. pendulum	Brazil
CAP 219	C. baccatum var. pendulum	n.a.
CAP 271	C. baccatum var. pendulum	Perù
CAP 476	C. baccatum var. pendulum	Paraguay
Omnicolor	C. baccatum var. pendulum	n.a.
CAP 831	C. baccatum var. pendulum	Colombia
Ají de Cocina	C. baccatum var. pendulum	Cuba
Ají Colorado Pepper	C. baccatum var. pendulum	Perù
Ají Colorado	C. baccatum var. pendulum	Perù
CAP 1476	C. baccatum var. pendulum	Perù
Kaleidoskop	C. baccatum var. pendulum	n.a.
CAP 455	C. baccatum var. pendulum	n.a.
PI439361	C. baccatum var baccatum	Bolivia
Spicy 1	C. baccatum var baccatum	n.a.
W6600	C. chacoense	Boliva
W6601	C. chacoense	Bolivia
W6608	C. chacoense	n.a
PI560944	C. chacoense	Argentina
6497	C. chacoense	Bolivia
CAP 212	C. chacoense	Bolivia
CAP 499	C. chacoense	Bolivia
CAP 1446	C. chacoense	Bolivia
CAP 1445	C. chacoense	Bolivia
CAP 1153	C. chacoense	Bolivia
PI 260429 Selection	C. chacoense	Netherlands
SA 185	C. chacoense	Argentina
281	C. chacoense	Mexico
Naga Morich	C. chinense	Bangladesh
Bombay Morich	C. chinense	Bombay (India)
Bih Jolokia	C. chinense	Nord Est India
Bhut Jolokia Chocholate	C. chinense	India
Trinidad Scorpion Butch	C. chinense	Trinidad
Trinidad Scorpion Chocolate	C. chinense	Trinidad
Seven Pod Congo	C. chinense	Caraibi
Scorpion Morouga	C. chinense	Caraibi
Habolokia	C. chinense	n.a
Bhut Neyde1	C. chinense	n.a
Bhut Neyde2	C. chinense	n.a
Pimenta de Neyde	C. chinense	Brazil
Yellow Pear	C. chinense	n.a
Caiamarca	C. chinense	Perù
Bih Orange	C. chinense	Assam (India)
Jamaican Hot	C. chinense	Jamaica
Burkina Yellow	C. chinense	Burkina faso
Jaguar	C. chinense	Mexico
Habaner Orange	C. chinense	Caraibi
Habanero Red	C. chinense	Caraibi
Limon	C. chinense	Peru
Biquiño	C. chinense	Brazil
Bode Special	C. chinense	Brazil
Wild Bode	C. chinense	Brazil
Habanero White	C. chinense	Caraibi
Pimenta kathumby	C. chinense	Brazil
Mata Frade	C. chinense	Brazil
Mistery Maldivian	C. chinense	Isole maldive
Maldivian Pink	C. chinense	Isole maldive
Beni Highlands	C. chinense	Bolivia
Mili	C. chinense	n.a
Vanuatu	C. chinense	Isola di Vanuatu
Aji Panca	C. chinense	Perù
Barbados	C. chinense	Isole Barbados
Jamaican Scotch	C. chinense	Jamaica
Chinense Blank	C. chinense	Perù
Lantern	C. chinense	n.a
Sara Pears	C. chinense	Trinidad
Aji Dulce Long	C. chinense	Bolivia
Bhut Jolokia lemon	C. chinense	Assam (India)
Careja de Amapa	C. chinense	Brazil (North-East)
Pimenta de Cheiro	C. chinense	Brazil
Red Fire	C. chinense	n.a.
Tangerine Bell	C. chinense	Costa Rica
Orange Bell	C. chinense
Chile Habanero	C. chinense	Chile
Pasilla	C. chinense	Mexico
CAP1360	C. chinense	Mexico
CAP1146	C. chinense	Bali, Singaraja
Yellow Hot	C. chinense	n.a.
CAP1702	C. chinense	Yemen
Ají Cuerno	C. chinense	n.a.
Bhut Jolokia	C. chinense	Assam (India)
Fatalii	C. chinense	Central African Republic
Miscicho Colorado	C. chinense	Perù
Scarlet Lantern	C. chinense	Perù
Local	C. chinense	Guatemala
PI 213917	C. chinense	Perù
AC 2142	C. chinense	United States
C97	C. chinense	United States
Red Cherry	C. chinense	n.a.
Red Hot	C. chinense	n.a.
Buforum	C. eximium	n.a.
Malagueta	C. frutescens	Brasile
Kenya	C. frutescens	Kenya
Bradleys Bahamian	C. frutescens	Bahamas
Hairy Frutescens	C. frutescens	Filippine
Una de Pavo	C. frutescens	Ecuador
Benno	C. frutescens	n.a
Ghana	C. frutescens	Ghana
Jindungo	C. frutescens	Portugal
RU 72-327	C. frutescens	Brazil
SA 252	C. frutescens	Perù
CGN 22793	C. frutescens	n.a.
CGN 22793 sel 2	C. frutescens	n.a.
RCAT077650	C. frutescens	Hungary
Tabasco	C. frutescens	United States
AC 1501	C. galapagoense	Ecuador
PI 260596	C. praetermissum	Brazil
PI 260595	C. praetermissum	Brazil
W6991	C. praetermissum	n.a.
PI501417	C. pubescens	Andean region
P501818	C. pubescens	Ecuador
Ají de Jardin	C. pubescens	Cuba
CAP 1242	C. pubescens	n.a.
CAP 1479	C. pubescens	n.a.
CAP 1481	C. pubescens	Guatemala
CAP 1486	C. pubescens	Perù
Belen Rocuto	C. pubescens	n.a.
Rocoto Costa Red	C. pubescens	Costa Rica
PI 260601	C. pubescens	Peru
CGN 22796	C. pubescens	Guatemala
PI555612	C. pubescens	n.a.
Rocoto Peròn Rojo	C. pubescens	Bolivia
# n.a. = not available

## Sheet: Supplementary Table 7 
Supplementary Table 7. Heritability values for fruit size and shape traits
Trait	h2
Perimeter	0.99713
Area	0.995186
Width Mid-height	0.997972
Maximum Width	0.995112
Height Mid-width	0.989637
Maximum Height	0.996443
Curved Height	0.996888
Fruit Shape Index External I	0.987029
Fruit Shape Index External II	0.984419
Curved Fruit Shape Index	0.995247
Proximal Fruit Blockiness	0.967426
Distal Fruit Blockiness	0.879802
Fruit Shape Triangle	0.856916
Ellipsoid	0.980788
Circular	0.996809
Rectangular	0.973495
Shoulder Height	0.860805
Proximal Angle Micro	0.6914
Proximal Angle Macro	0.852994
Proximal Indentation Area	0.830648
Distal Angle Micro	0.80303
Distal Angle Macro	0.883361
Distal Indentation Area	0.879471
Distal End Protrusion	0.819587
Obovoid	0.813419
Ovoid	0.9656
V. Asymmetry	0.971652
H. Asymmetry.ob	0.844198
H. Asymmetry.ov	0.979071
Width Widest Pos	0.924795
Eccentricity	0.934217
Proximal Eccentricity	0.673853
Distal Eccentricity	0.635919
Fruit Shape Index Internal	0.983582
Eccentricity Area Index	0.959806
Lobedness Degree	0.990451
Pericarp Area	0.953815
Pericarp Thickness	0.969333
